# Supplementary material for: Muscle Mass Moderates Metabolic Syndrome Risk Associated with Adiposity: A SHAP-Based Machine Learning Study
Source: Nutrients. 2026 Apr 30;18(9):1443. doi: 10.3390/nu18091443 (PMC13165194; doi:10.3390/nu18091443)
Supplement: Supplementary file 1 [file nutrients-18-01443-s001.zip]

Archive with 1 entries (1 files):
- nutrients-4278052-supplementary.pdf
